# Supplementary material for: Comparison of Reef Fish Survey Data Gathered by Open and Closed Circuit SCUBA Divers Reveals Differences in Areas With Higher Fishing Pressure
Source: PLoS One. 2016 Dec 9;11(12):e0167724. doi: 10.1371/journal.pone.0167724 (PMC5147984; doi:10.1371/journal.pone.0167724)
Supplement: S1 File — (XLSX) [file pone.0167724.s005.xlsx]

## Sheet: OC-CCR Biomass
Each row represents biomass estimates for a site and method.
Each site was surveyed twice, once on open circuit SCUBA (METHOD==“nSPC”) and once on closed-circuit rebreather (METHOD==“nSPC-CCR”), and therefore there are 2 rows per survey site.
							FISH BIOMASS (g/m2) BY FISHERY, FUNCTIONAL AND TAXONOMIC GROUPING. DETAILED DESCRIPTION OF EACH GRUP INCLUDING SIZE CUT OFFS FOR INCLUSION ARE GIVEN IN THE ASSSOCIATED PAPER
SITE INFORMATION							FISHED GROUPS							UNFISHED GROUPS
METHOD	ISLAND	Location Group	SITE	SURVEY DATE	LATITUDE	LONGITUDE	All Fished Taxa	Parrotfish	Surgeonfish	Goatfish	Targeted Wrasse	Snapper	Grouper	Unfished Benthic	Unfished MidWater	Benthic Butterfly	Benthic Trigger	Not-target Wrasse
nSPC	Kauai	KAU_EAST	KAU-01447	2015-06-25	21.9099	-159.65	1.32158	0	0.646331	0.34477	0.330476	0	0	7.00257	4.45327	0.935816	1.14771	1.70365
nSPC-CCR	Kauai	KAU_EAST	KAU-01447	2015-06-25	21.9099	-159.65	1.05378	0.709005	0	0.34477	0	0	0	6.84545	2.9226	0.386859	2.98434	0.983808
nSPC	Kauai	KAU_EAST	KAU-01453	2015-06-25	21.934	-159.672	4.13506	1.21465	0.646331	0.34477	0.83309	0	1.09622	7.54767	7.0239	2.01125	1.58667	0.79405
nSPC-CCR	Kauai	KAU_EAST	KAU-01453	2015-06-25	21.934	-159.672	16.4393	2.37908	2.7931	0.806483	1.84141	0	2.14484	8.37637	7.97965	1.7331	3.70822	0.876273
nSPC	Kauai	KAU_EAST	KAU-01499	2015-06-25	21.8872	-159.57	0.646331	0	0.646331	0	0	0	0	1.64375	0.690218	0	0.206265	0.497528
nSPC-CCR	Kauai	KAU_EAST	KAU-01499	2015-06-25	21.8872	-159.57	3.29524	0	1.27795	0	0	2.01729	0	0.31344	0.000983191	0	0	0.0864046
nSPC	Hawaii	Kona	HAW-01823	2015-06-20	19.7955	-156.038	1.92105	0.555462	0	0.311819	0	0	1.05377	6.56397	1.86084	0.992038	0.56269	3.18408
nSPC-CCR	Hawaii	Kona	HAW-01823	2015-06-20	19.7955	-156.038	10.9957	1.26405	0	0	3.54229	1.27377	2.99162	7.37357	5.66167	1.80801	0.456594	2.62883
nSPC	Hawaii	Kona	HAW-02005	2015-06-20	19.8483	-155.975	8.12802	4.45272	1.48804	0	0	0.874898	1.31236	6.60372	0.979531	1.22148	0.618794	1.9575
nSPC-CCR	Hawaii	Kona	HAW-02005	2015-06-20	19.8483	-155.975	4.76332	3.42227	0.368529	0	0	0.237671	0.734847	7.71275	0.312414	1.67502	0.41253	3.90592
nSPC	Hawaii	Kona	HAW-02275	2015-06-19	19.0288	-155.867	15.3037	5.3726	0.748986	2.09695	2.15371	2.12645	0.563658	7.81721	3.12542	0.956222	0.580231	2.7434
nSPC-CCR	Hawaii	Kona	HAW-02275	2015-06-19	19.0288	-155.867	10.5537	0	3.13646	0.5482	4.56851	2.30051	0	6.56089	1.63024	1.1099	0.518137	1.6185
nSPC	Hawaii	Kona	HAW-02278	2015-06-18	19.3571	-155.892	24.5318	0	21.8061	0.468203	2.25748	0	0	8.66525	0.548703	0.339416	0.460261	3.81176
nSPC-CCR	Hawaii	Kona	HAW-02278	2015-06-18	19.3571	-155.892	16.235	0	13.2118	0	0.645462	1.85681	0	6.57495	1.29581	0.23636	0.369749	3.3389
nSPC	Hawaii	Kona	HAW-02390	2015-06-18	19.2573	-155.9	5.86577	1.50524	4.36052	0	0	0	0	7.50587	2.72991	1.11723	0.6991	2.68154
nSPC-CCR	Hawaii	Kona	HAW-02390	2015-06-18	19.2573	-155.9	19.6692	0	15.3868	0	0	2.24727	2.0351	3.37581	2.80339	0.671404	0.401651	1.23337
nSPC	Hawaii	Kona	HAW-02458	2015-06-19	19.055	-155.887	11.8183	0	2.56175	0	1.21652	0.584761	3.32106	10.4812	2.51446	0.909849	0.67991	3.61977
nSPC-CCR	Hawaii	Kona	HAW-02458	2015-06-19	19.055	-155.887	23.632	4.6707	7.25141	4.66299	0.382568	1.73797	4.92637	13.3356	2.21754	2.69571	0.635662	6.05542
nSPC	Lanai	Maui_Nui	LAN-01330	2015-06-21	20.8345	-156.998	2.58339	0.973643	0	0.540032	0	0	0.645367	9.36608	0.962702	0.968124	1.09789	1.21433
nSPC-CCR	Lanai	Maui_Nui	LAN-01330	2015-06-21	20.8345	-156.998	31.1258	2.91137	12.706	1.90937	1.77115	6.67533	3.45521	5.19306	0.949547	1.31067	1.58687	0.574845
nSPC	Lanai	Maui_Nui	LAN-01393	2015-06-21	20.8726	-157.054	34.5773	2.13329	4.94868	13.5908	2.14186	10.089	1.67373	7.83216	5.44376	0.507883	3.77402	0.861511
nSPC-CCR	Lanai	Maui_Nui	LAN-01393	2015-06-21	20.8726	-157.054	8.66511	0	3.85618	2.79026	1.21652	0.802141	0	5.49106	2.67504	0.457796	1.13645	1.1257
nSPC	Maui	Maui_Nui	MAI-01610	2015-06-30	20.9464	-156.307	10.146	0	2.62475	0	2.10162	0	5.41965	2.8301	0.0161382	0.295001	1.5121	0.459777
nSPC-CCR	Maui	Maui_Nui	MAI-01610	2015-06-30	20.9464	-156.307	25.4143	1.50524	9.46957	3.00852	10.1186	0	1.31236	6.04283	0.136662	0.441196	3.50364	0.7871
nSPC	Maui	Maui_Nui	MAI-01645	2015-06-30	20.9387	-156.487	20.5318	7.71339	8.84002	0	1.35363	0	2.62471	5.45025	1.52547	2.48926	0.524127	0.617449
nSPC-CCR	Maui	Maui_Nui	MAI-01645	2015-06-30	20.9387	-156.487	9.44407	0	4.44016	0.34477	1.38234	0	3.2768	9.61744	0.968491	2.8223	0.919116	2.3771
nSPC	Maui	Maui_Nui	MAI-01671	2015-06-30	20.9269	-156.396	11.3608	5.21955	3.71835	0	2.42293	0	0	16.9519	0	2.66318	1.77959	0.696163
nSPC-CCR	Maui	Maui_Nui	MAI-01671	2015-06-30	20.9269	-156.396	9.94586	5.29472	0.816498	0	3.83464	0	0	5.29264	0.690218	0.343294	0.506525	1.4759
nSPC	Maui	Maui_Nui	MAI-01680	2015-06-30	20.9259	-156.414	37.488	8.24172	23.7878	0	4.00186	0	1.45662	24.0626	1.75364	1.88346	0.963608	2.80105
nSPC-CCR	Maui	Maui_Nui	MAI-01680	2015-06-30	20.9259	-156.414	17.7203	5.49329	9.75373	0	0.330476	0	2.14285	10.7047	3.76332	3.12918	2.46645	1.66411
nSPC	Maui	Maui_Nui	MAI-01697	2015-06-30	20.943	-156.353	14.9421	4.84876	2.65511	0	4.41496	0	3.02326	3.41658	3.45827	1.27481	0.824326	0.768624
nSPC-CCR	Maui	Maui_Nui	MAI-01697	2015-06-30	20.943	-156.353	25.764	15.6283	3.00675	0.34477	2.0913	0	4.69292	10.8296	2.97108	0.940191	0.995449	3.22461
nSPC	Maui	Maui_Nui	MAI-01759	2015-06-30	20.9308	-156.387	14.4586	4.13867	1.73575	0	3.54229	3.84128	0	5.98517	2.69558	0.527344	1.02008	3.40932
nSPC-CCR	Maui	Maui_Nui	MAI-01759	2015-06-30	20.9308	-156.387	32.4283	12.0419	12.4283	0	2.34221	0	4.28571	9.6934	2.10274	3.61595	0.436548	3.86712
nSPC	Maui	Maui_Nui	MAI-01770	2015-07-01	20.9143	-156.7	12.5207	0	9.02327	0	3.49739	0	0	1.43658	0.0364893	0	1.07477	0.24221
nSPC-CCR	Maui	Maui_Nui	MAI-01770	2015-07-01	20.9143	-156.7	25.7022	0	18.6237	0	7.07847	0	0	1.49311	0.0429375	0.407178	0.706923	0.228073
nSPC	Maui	Maui_Nui	MAI-01771	2015-07-01	20.8054	-156.623	0	0	0	0	0	0	0	1.42672	0.00337691	0.567578	0	0.527736
nSPC-CCR	Maui	Maui_Nui	MAI-01771	2015-07-01	20.8054	-156.623	2.23056	0	2.23056	0	0	0	0	2.50288	0.0306596	0.138818	0.624295	1.07824
nSPC	Maui	Maui_Nui	MAI-01774	2015-07-01	20.7884	-156.573	3.29025	1.00386	2.28638	0	0	0	0	4.75085	1.33398	2.53145	0.206265	0.758608
nSPC-CCR	Maui	Maui_Nui	MAI-01774	2015-07-01	20.7884	-156.573	5.00544	0	0.840338	0	0	0	3.48742	7.36653	0.0339672	4.33955	0.625456	1.60542
nSPC	Maui	Maui_Nui	MAI-01780	2015-07-01	20.8032	-156.608	18.2898	11.3352	6.03375	0.468203	0	0	0	5.51555	0.21511	3.71681	0.356426	0.823752
nSPC-CCR	Maui	Maui_Nui	MAI-01780	2015-07-01	20.8032	-156.608	11.4067	6.45035	1.69812	0	1.11536	0	2.14285	7.07352	0.470841	3.14222	0.167701	1.34156
nSPC	Maui	Maui_Nui	MAI-01794	2015-07-01	20.786	-156.561	26.4785	4.44989	7.39417	0.94729	1.58794	0.65217	8.38034	9.61585	1.97477	3.7484	0.373966	3.94228
nSPC-CCR	Maui	Maui_Nui	MAI-01794	2015-07-01	20.786	-156.561	11.173	2.44723	3.36162	0.373583	4.56851	0	0.422036	8.58628	3.52495	4.96107	0.813019	2.75887
nSPC	Maui	Maui_Nui	MAI-01798	2015-07-01	20.8004	-156.614	5.36642	4.50639	0.420169	0	0.439864	0	0	5.51895	0.708568	2.78084	0.456594	1.73712
nSPC-CCR	Maui	Maui_Nui	MAI-01798	2015-07-01	20.8004	-156.614	9.96321	5.49068	2.7311	0	0	0.410696	0.734847	9.3471	1.67477	4.39804	0.3846	0.731019
nSPC	Molokai	Maui_Nui	MOL-01531	2015-06-29	21.0375	-156.845	4.14932	1.64475	0	0	1.45079	0	1.05377	12.8602	1.21772	1.82037	0.373966	6.70695
nSPC-CCR	Molokai	Maui_Nui	MOL-01531	2015-06-29	21.0375	-156.845	9.75062	4.45218	3.33493	0	1.22867	0	0.734847	17.3499	12.0402	2.03989	0.340536	8.85862
nSPC	Molokai	Maui_Nui	MOL-01548	2015-06-29	21.0628	-156.789	4.3871	1.86508	0	0.936407	0	0	0	5.34425	3.27835	0.471861	1.8183	1.8676
nSPC-CCR	Molokai	Maui_Nui	MOL-01548	2015-06-29	21.0628	-156.789	8.73997	0.760107	0	0	2.64455	4.50283	0.832484	10.4595	2.21717	1.73141	4.72724	2.9271
nSPC	Molokai	Maui_Nui	MOL-01574	2015-06-29	21.0714	-156.768	6.26073	0	5.93026	0	0.330476	0	0	4.08764	1.88698	0	2.90619	0.361445
nSPC-CCR	Molokai	Maui_Nui	MOL-01574	2015-06-29	21.0714	-156.768	24.0792	0	16.676	0	0.439864	6.96332	0	10.0107	3.00692	0	1.59264	1.00221
nSPC	Molokai	Maui_Nui	MOL-01590	2015-06-29	21.0997	-156.741	14.3289	0	11.3271	0	3.0018	0	0	7.24537	6.47173	0.0829679	4.98972	0.606168
nSPC-CCR	Molokai	Maui_Nui	MOL-01590	2015-06-29	21.0997	-156.741	11.5754	0	4.55582	0	7.01958	0	0	6.44062	5.9197	0.0394147	4.78948	0.288468
nSPC	Molokai	Maui_Nui	MOL-01627	2015-06-22	21.0818	-157.171	5.49779	0	1.05042	0	0	0	2.26644	4.51013	1.06949	1.48879	0.506525	1.3112
nSPC-CCR	Molokai	Maui_Nui	MOL-01627	2015-06-22	21.0818	-157.171	10.3979	1.50524	0.761079	0	0	0	2.63219	6.66587	1.83534	1.48819	1.68659	2.33627
nSPC	Molokai	Maui_Nui	MOL-01652	2015-06-22	21.0705	-157.026	19.6346	5.91423	3.35031	0	1.16592	3.84128	3.18191	6.31589	1.0604	2.43745	0.806786	1.74271
nSPC-CCR	Molokai	Maui_Nui	MOL-01652	2015-06-22	21.0705	-157.026	24.7465	0	5.11209	0.426877	3.26907	0	3.14489	5.77822	2.53301	1.45559	1.57574	1.692
nSPC	Hawaii	Nii_Hama	HAW-01802	2015-07-02	20.1097	-155.491	41.9075	10.4401	10.3906	6.58975	1.47789	5.44189	1.95411	13.0324	0.243991	1.53083	2.23051	4.53688
nSPC-CCR	Hawaii	Nii_Hama	HAW-01802	2015-07-02	20.1097	-155.491	52.2655	5.56972	9.5346	2.22709	1.68411	9.64225	0	6.11654	3.49952	0.87503	3.36002	1.06511
nSPC	Hawaii	Nii_Hama	HAW-01860	2015-07-02	20.1286	-155.552	44.0307	7.17817	16.4129	3.34682	3.3821	6.32413	1.95411	12.6155	6.92589	1.87297	1.88476	4.87041
nSPC-CCR	Hawaii	Nii_Hama	HAW-01860	2015-07-02	20.1286	-155.552	43.2651	10.754	24.1284	0.619108	2.00054	2.69428	2.14285	7.58105	42.9419	0.686642	3.45344	1.07876
nSPC	Hawaii	Nii_Hama	HAW-01985	2015-07-02	20.0744	-155.399	65.0959	12.2153	18.0853	9.09143	0.571063	5.82058	7.1037	6.7889	4.69252	1.11136	0.83056	0.581857
nSPC-CCR	Hawaii	Nii_Hama	HAW-01985	2015-07-02	20.0744	-155.399	63.9782	21.6714	23.5614	0.760868	4.73626	2.17138	1.6114	3.32524	2.14216	0.424048	1.0254	0.132344
nSPC	Hawaii	Nii_Hama	HAW-02003	2015-07-02	20.1049	-155.476	51.9539	5.90292	26.4836	3.38318	5.64677	2.38402	6.23873	6.60485	7.70523	1.28668	0.5468	1.37968
nSPC-CCR	Hawaii	Nii_Hama	HAW-02003	2015-07-02	20.1049	-155.476	45.5238	8.99139	29.6201	0.468203	2.64381	0.924959	1.31236	9.80093	1.28011	2.8882	0.706923	3.23865
nSPC	Hawaii	Nii_Hama	HAW-02011	2015-07-02	20.0865	-155.42	42.7254	12.3504	6.99513	4.93926	1.99909	5.56692	0	6.35983	1.16687	1.23038	2.5104	0.593532
nSPC-CCR	Hawaii	Nii_Hama	HAW-02011	2015-07-02	20.0865	-155.42	53.6947	3.93601	20.7269	1.56099	4.03788	18.4333	0	8.10043	2.07129	1.36753	4.21712	0.105476
nSPC	Hawaii	Nii_Hama	HAW-02158	2015-07-02	20.0511	-155.351	43.6955	1.50524	24.8768	0	2.48688	8.05836	0	5.40444	3.52255	0.542307	1.84924	0.289452
nSPC-CCR	Hawaii	Nii_Hama	HAW-02158	2015-07-02	20.0511	-155.351	21.0098	9.76003	5.42676	0	0	5.82296	0	4.17849	1.13088	0.847041	0.97522	0.299247
nSPC	Niihau	Nii_Hama	NII-01306	2015-06-27	21.9858	-160.13	0.645462	0	0	0	0.645462	0	0	1.24201	1.17566	0	0.212254	0.68094
nSPC-CCR	Niihau	Nii_Hama	NII-01306	2015-06-27	21.9858	-160.13	0	0	0	0	0	0	0	1.32183	2.35598	0.291778	0.53912	0.124562
nSPC	Niihau	Nii_Hama	NII-01312	2015-06-26	21.9408	-160.183	49.3387	4.88624	11.6928	0	4.17214	5.05763	1.6114	2.76349	3.43573	0.561443	0.55059	1.33593
nSPC-CCR	Niihau	Nii_Hama	NII-01312	2015-06-26	21.9408	-160.183	17.266	0	5.57812	0	3.90115	0	1.31236	2.2088	1.9331	0.177938	0.311872	1.35935
nSPC	Niihau	Nii_Hama	NII-01315	2015-06-26	21.9497	-160.195	103.896	35.945	19.2572	0.34477	2.58421	4.69187	28.7005	2.87448	1.95383	0.880178	0.585731	1.31528
nSPC-CCR	Niihau	Nii_Hama	NII-01315	2015-06-26	21.9497	-160.195	54.9261	16.6661	14.5284	0	2.56119	10.2888	8.22119	4.99215	2.50883	0.879005	3.09677	0.567686
nSPC	Niihau	Nii_Hama	NII-01316	2015-06-26	21.9145	-160.21	115.385	0	71.6639	2.78426	9.23967	14.0867	0	1.48948	0.00960198	0.274735	0.93811	0.0170718
nSPC-CCR	Niihau	Nii_Hama	NII-01316	2015-06-26	21.9145	-160.21	39.7339	16.6565	17.3529	0.653548	0.975938	4.09505	0	1.19522	0.48943	0.168363	0.500458	0.257938
nSPC	Niihau	Nii_Hama	NII-01320	2015-06-26	21.9196	-160.214	110.611	46.7514	29.8111	0.94729	3.74992	20.0901	2.76898	6.92478	3.51633	1.42203	1.67366	3.54675
nSPC-CCR	Niihau	Nii_Hama	NII-01320	2015-06-26	21.9196	-160.214	53.2876	25.9976	10.6965	3.89794	1.29092	1.27377	3.2768	3.47807	4.14612	1.5869	0.83001	0.631366
nSPC	Niihau	Nii_Hama	NII-01322	2015-06-28	21.8775	-160.109	38.4533	0	3.59258	0.468203	1.22867	28.2375	4.92637	5.70782	3.69912	0.249695	3.45068	0.392454
nSPC-CCR	Niihau	Nii_Hama	NII-01322	2015-06-28	21.8775	-160.109	8.76091	0	0	0	0.330476	3.84128	4.58915	4.66463	2.73687	0.264356	1.81298	0.577768
nSPC	Niihau	Nii_Hama	NII-01339	2015-06-27	21.9683	-160.133	30.2525	1.64475	11.1844	2.78494	7.48948	0.802322	0	3.75247	0.038284	1.02022	0.206265	0.667917
nSPC-CCR	Niihau	Nii_Hama	NII-01339	2015-06-27	21.9683	-160.133	135.475	44.4046	18.7864	1.29572	0.906827	14.422	2.14285	2.96171	2.49423	0.896994	0.824326	0.314955
nSPC	Niihau	Nii_Hama	NII-01350	2015-06-28	21.931	-160.068	35.8202	0	7.63071	1.37411	3.59744	16.6681	0	10.002	3.80379	1.24287	5.75096	0.506992
nSPC-CCR	Niihau	Nii_Hama	NII-01350	2015-06-28	21.931	-160.068	43.8792	4.65398	10.6513	0.94729	1.08533	14.7582	6.5536	5.41156	1.36485	2.2476	1.3179	0.417579
nSPC	Niihau	Nii_Hama	NII-01354	2015-06-27	21.9892	-160.122	67.6384	6.50597	30.2231	1.13269	7.5364	3.89424	3.02326	4.52592	5.60044	0	1.95671	1.53566
nSPC-CCR	Niihau	Nii_Hama	NII-01354	2015-06-27	21.9892	-160.122	53.879	5.82164	24.4471	2.87506	3.57917	1.06353	0.734847	5.47478	2.46439	1.26142	2.02269	0.733593
nSPC	Niihau	Nii_Hama	NII-01356	2015-06-26	21.9346	-160.205	79.1142	19.8416	14.6224	1.28953	3.11445	4.86379	9.39654	8.40089	3.06836	1.2079	3.92772	1.63227
nSPC-CCR	Niihau	Nii_Hama	NII-01356	2015-06-26	21.9346	-160.205	54.3566	14.0284	9.32507	3.05159	1.77115	6.53858	6.95528	6.42361	4.31149	2.28185	0.335402	1.41406
nSPC	Niihau	Nii_Hama	NII-01371	2015-06-27	22.0129	-160.09	42.8207	7.08459	18.4045	5.33924	8.05511	2.83405	0	4.01712	0.863006	0	1.75593	0.411592
nSPC-CCR	Niihau	Nii_Hama	NII-01371	2015-06-27	22.0129	-160.09	70.2692	11.1053	26.7114	3.02782	12.615	8.98706	0	6.66229	2.3963	0	4.78424	1.51663
nSPC	Niihau	Nii_Hama	NII-01375	2015-06-26	21.8849	-160.239	53.67	2.76905	16.2551	0.403241	0.885181	6.11165	3.51837	4.48918	0	0.324829	2.78171	1.02835
nSPC-CCR	Niihau	Nii_Hama	NII-01375	2015-06-26	21.8849	-160.239	59.2162	8.9005	25.0924	4.9511	1.44583	6.09573	4.76598	6.32241	1.63909	0.859685	2.89208	1.90184
nSPC	Niihau	Nii_Hama	NII-01401	2015-06-28	21.8986	-160.07	21.6056	0	5.69321	0.485013	0	15.4274	0	4.14327	0.172334	0	3.87161	0.0387837
nSPC-CCR	Niihau	Nii_Hama	NII-01401	2015-06-28	21.8986	-160.07	16.7313	0	3.47186	0	0	13.2594	0	7.81087	2.07416	0	7.38508	0.0251279
nSPC	Niihau	Nii_Hama	NII-01408	2015-06-28	21.8489	-160.163	13.8266	0	8.69464	0	0	2.01729	0	9.19234	0.319493	0.0608199	8.31217	0.230794
nSPC-CCR	Niihau	Nii_Hama	NII-01408	2015-06-28	21.8489	-160.163	22.7652	0	12.6205	0	0	10.1447	0	8.65801	0.00960198	0.165936	7.58511	0.154291
nSPC	Niihau	Nii_Hama	NII-01420	2015-06-27	22.011	-160.086	15.4018	0	10.7048	0	1.16592	0.460757	1.6114	10.2127	3.39117	1.70074	3.54932	1.41427
nSPC-CCR	Niihau	Nii_Hama	NII-01420	2015-06-27	22.011	-160.086	55.3023	4.28468	41.411	0.373612	0	3.34607	0	6.74426	2.09412	0.750202	3.14838	1.50926
nSPC	Niihau	Nii_Hama	NII-01432	2015-06-27	22.0077	-160.101	67.8252	18.4404	5.0403	0.705815	1.49793	22.9317	2.14285	12.7133	6.24658	1.49293	1.42066	0.884525
nSPC-CCR	Niihau	Nii_Hama	NII-01432	2015-06-27	22.0077	-160.101	44.8318	16.6565	13.2587	0	1.84141	7.20127	4.8882	8.40212	4.16156	1.98364	3.89873	0.620313
nSPC	Oahu	Oahu	OAH-02116	2015-08-11	21.2975	-158.121	32.1105	0	5.5112	0	0.726057	0	0	8.63715	6.77349	1.35812	3.07673	1.68148
nSPC-CCR	Oahu	Oahu	OAH-02116	2015-08-11	21.2975	-158.121	29.3859	1.31758	17.3257	0	0.645462	3.84128	0	13.7142	9.21682	1.06895	8.64788	1.59349
nSPC	Oahu	Oahu	OAH-02117	2015-08-11	21.3078	-158.126	24.6295	15.1909	9.43857	0	0	0	0	15.2534	5.33345	0.579903	10.9193	0.763043
nSPC-CCR	Oahu	Oahu	OAH-02117	2015-08-11	21.3078	-158.126	19.2382	2.67991	10.7954	1.50426	0	2.01729	0	6.56766	25.1654	0.399407	4.74517	0.44033
nSPC	Oahu	Oahu	OAH-02122	2015-08-13	21.3478	-158.136	14.991	8.1273	2.92897	0.403241	0.906827	0	2.62471	6.47363	4.97464	0.656971	1.68214	2.35111
nSPC-CCR	Oahu	Oahu	OAH-02122	2015-08-13	21.3478	-158.136	32.5525	12.0619	9.02629	2.94314	2.02219	1.61081	4.8882	11.3193	7.7442	1.12531	4.44486	2.27317
nSPC	Oahu	Oahu	OAH-02138	2015-08-12	21.5906	-158.176	1.76344	0	1.76344	0	0	0	0	6.35804	0.981233	0.206054	2.75647	2.57119
nSPC-CCR	Oahu	Oahu	OAH-02138	2015-08-12	21.5906	-158.176	3.22917	0	0	0	0.906827	2.32234	0	6.61168	3.59594	0.306229	3.73358	1.44861
nSPC	Oahu	Oahu	OAH-02140	2015-08-12	21.5917	-158.22	10.6804	0	1.72958	0	0	8.56023	0	4.52236	0.575251	0.67113	0.921133	0.792308
nSPC-CCR	Oahu	Oahu	OAH-02140	2015-08-12	21.5917	-158.22	8.92744	0.853949	0.864788	0	1.55522	5.65348	0	7.05983	4.01601	0.975676	2.41679	1.38269
nSPC	Oahu	Oahu	OAH-02144	2015-08-12	21.6032	-158.126	2.5728	0	0	0	2.5728	0	0	7.23902	0.0368548	0.0734598	4.06521	0.590329
nSPC-CCR	Oahu	Oahu	OAH-02144	2015-08-12	21.6032	-158.126	0	0	0	0	0	0	0	5.44778	0.0501127	0.060049	1.70308	0.28632
nSPC	Oahu	Oahu	OAH-02149	2015-07-30	21.6288	-158.092	0	0	0	0	0	0	0	6.5489	0.312313	0	4.98849	0.740686
nSPC-CCR	Oahu	Oahu	OAH-02149	2015-07-30	21.6288	-158.092	0.692547	0	0	0	0	0	0	4.69068	0.0535815	0.0442798	3.82628	0.313994
nSPC	Oahu	Oahu	OAH-02150	2015-07-30	21.6472	-158.067	8.25984	3.59891	4.01546	0	0.645462	0	0	5.06516	0.406499	0.321929	1.29449	0.349982
nSPC-CCR	Oahu	Oahu	OAH-02150	2015-07-30	21.6472	-158.067	18.768	5.87144	9.21677	0	2.64381	0	0	4.58059	2.57571	0.573718	1.53791	0.772321
nSPC	Oahu	Oahu	OAH-02172	2015-08-11	21.2801	-158.107	0	0	0	0	0	0	0	6.54016	2.06288	0.758685	2.41493	1.39117
nSPC-CCR	Oahu	Oahu	OAH-02172	2015-08-11	21.2801	-158.107	8.42108	0.455428	0.397614	0	0	7.56804	0	8.41991	1.68099	0.844295	1.96859	1.23785
nSPC	Oahu	Oahu	OAH-02183	2015-07-29	21.47	-157.761	0	0	0	0	0	0	0	4.20168	0.0419543	0.0117981	1.78306	1.72744
nSPC-CCR	Oahu	Oahu	OAH-02183	2015-07-29	21.47	-157.761	2.12406	0	2.12406	0	0	0	0	4.44239	0	0	1.01087	2.57582
nSPC	Oahu	Oahu	OAH-02184	2015-07-29	21.4782	-157.776	1.01093	0	0	0	1.01093	0	0	9.56948	8.39827	0.844792	5.56322	0.940985
nSPC-CCR	Oahu	Oahu	OAH-02184	2015-07-29	21.4782	-157.776	7.34191	3.29814	3.18808	0.855684	0	0	0	9.32233	8.65601	0.701812	4.35015	1.69272
nSPC	Oahu	Oahu	OAH-02186	2015-07-29	21.4951	-157.788	18.086	0	15.4422	0	2.64381	0	0	8.58755	0.58797	0.308566	5.27705	1.11225
nSPC-CCR	Oahu	Oahu	OAH-02186	2015-07-29	21.4951	-157.788	21.7996	0	14.0011	0	5.93106	0	0	8.21314	0.899207	0.21342	5.08859	1.97572
nSPC	Oahu	Oahu	OAH-02188	2015-07-28	21.514	-157.807	4.22114	3.4508	0	0	0.77034	0	0	10.0939	3.17847	0.252057	5.41203	1.36233
nSPC-CCR	Oahu	Oahu	OAH-02188	2015-07-28	21.514	-157.807	11.621	3.07332	1.38397	0	5.22805	0	0.832484	9.05635	3.24849	0.686692	2.54914	1.76787
nSPC	Oahu	Oahu	OAH-02203	2015-07-28	21.5579	-157.828	9.21183	0	1.29266	3.39884	0.906827	1.37211	0	5.41517	3.68534	0	3.16821	0.595718
nSPC-CCR	Oahu	Oahu	OAH-02203	2015-07-28	21.5579	-157.828	15.5679	0	5.80865	0	0.645462	0	0	6.20603	4.51921	0	1.93296	1.11395
nSPC	Oahu	Oahu	OAH-02204	2015-07-28	21.5391	-157.82	16.1039	2.32846	5.16859	7.74497	0.439864	0	0.422036	7.52466	1.56623	0.321403	2.31069	0.450016
nSPC-CCR	Oahu	Oahu	OAH-02204	2015-07-28	21.5391	-157.82	31.9537	1.04539	14.4852	3.39232	5.11796	7.91277	0	10.965	5.09968	2.53948	6.06639	0.461537
